# Supplementary material for: Reproducibility of sublingual microcirculation parameters obtained from sidestream darkfield imaging
Source: PLoS One. 2019 Mar 14;14(3):e0213175. doi: 10.1371/journal.pone.0213175 (PMC6417651; doi:10.1371/journal.pone.0213175)
Supplement: S3 Appendix — (CSV) [file pone.0213175.s003.csv]

	Sample	PBR_Measurement_1	PBR_Measurement_2	RBCF_Measurement_1	RBCF_Measurement_2	VD_Measurement_1	VD_Measurement_2	PBR_Measurement_3	PBR_Measurement_4	PBR_Measurement_5	PBR_Measurement_6	RBCF_Measurement_3	RBCF_Measurement_4	RBCF_Measurement_5	RBCF_Measurement_6	VD_Measurement_3	VD_Measurement_4	VD_Measurement_5	VD_Measurement_6
1	pre_post_meal	1.91027305059469	1.77201912892349	78.1	78.6	595	462	NA	NA	NA	NA	NA	NA	NA	NA	NA	NA	NA	NA
2	pre_post_meal	2.22957641327351	2.04396742239133	65.5	69.9	804	730	NA	NA	NA	NA	NA	NA	NA	NA	NA	NA	NA	NA
3	intra_rater	1.78038841010399	1.72759923138476	83.7	80.9	970	966	NA	NA	NA	NA	NA	NA	NA	NA	NA	NA	NA	NA
4	inter_rater	2.0519190552241	1.85035496571378	73.7	83.4	642	816	NA	NA	NA	NA	NA	NA	NA	NA	NA	NA	NA	NA
5	intra_rater	1.94401049052312	2.3450423926577	72.9	67.9	639	574	NA	NA	NA	NA	NA	NA	NA	NA	NA	NA	NA	NA
6	inter_rater	1.98413633664757	2.08715386160117	78	75.5	799	602	NA	NA	NA	NA	NA	NA	NA	NA	NA	NA	NA	NA
7	intra_rater	2.00759868867988	1.92673620296712	74.7	78.4	671	1148	NA	NA	NA	NA	NA	NA	NA	NA	NA	NA	NA	NA
8	inter_rater	1.87502716061708	1.32548687185469	77.1	88	926	1232	NA	NA	NA	NA	NA	NA	NA	NA	NA	NA	NA	NA
9	intra_rater	1.92177189564743	1.94379888110019	75	73.4	696	909	NA	NA	NA	NA	NA	NA	NA	NA	NA	NA	NA	NA
10	intra_rater	1.72486292747185	1.59769265852311	80.1	80.3	829	882	NA	NA	NA	NA	NA	NA	NA	NA	NA	NA	NA	NA
11	intra_rater	1.67397227450522	2.11365815556152	80.8	78.3	1019	850	NA	NA	NA	NA	NA	NA	NA	NA	NA	NA	NA	NA
12	inter_rater	1.72810630374916	1.79789542794585	75.2	81	1104	1151	NA	NA	NA	NA	NA	NA	NA	NA	NA	NA	NA	NA
13	inter_rater	1.58440226999891	1.97020568934645	80.2	69.2	892	1023	NA	NA	NA	NA	NA	NA	NA	NA	NA	NA	NA	NA
14	pre_post_meal	1.64751016376653	2.13734776716809	74.9	65.3	955	673	NA	NA	NA	NA	NA	NA	NA	NA	NA	NA	NA	NA
15	pre_post_meal	1.62672318223785	1.94453674118156	80.8	69.6	923	723	NA	NA	NA	NA	NA	NA	NA	NA	NA	NA	NA	NA
16	inter_rater	2.30443086511861	1.81108890949293	71.1	74.6	662	597	NA	NA	NA	NA	NA	NA	NA	NA	NA	NA	NA	NA
17	intra_rater	1.78573147377003	1.6715957642215	75.3	79.1	697	739	NA	NA	NA	NA	NA	NA	NA	NA	NA	NA	NA	NA
18	inter_rater	1.92579029166568	1.6360826048368	65.4	81	438	1204	NA	NA	NA	NA	NA	NA	NA	NA	NA	NA	NA	NA
19	pre_post_meal	1.84650951413977	1.7845723576921	67.9	69	845	707	NA	NA	NA	NA	NA	NA	NA	NA	NA	NA	NA	NA
20	intra_rater	1.73332570210601	1.54606995109329	82.5	84.3	1075	1176	NA	NA	NA	NA	NA	NA	NA	NA	NA	NA	NA	NA
21	intra_rater	1.59625178045711	1.77519287107922	76.2	77.6	858	777	NA	NA	NA	NA	NA	NA	NA	NA	NA	NA	NA	NA
22	pre_post_meal	1.9016842106353	1.77226520040805	74	78.3	883	673	NA	NA	NA	NA	NA	NA	NA	NA	NA	NA	NA	NA
23	inter_rater	1.74823366930455	1.75448609225762	74.5	81.2	889	800	NA	NA	NA	NA	NA	NA	NA	NA	NA	NA	NA	NA
24	inter_rater	1.69582113055012	1.64497400032274	71.1	83.4	1173	1254	NA	NA	NA	NA	NA	NA	NA	NA	NA	NA	NA	NA
25	inter_rater	2.37821498591667	1.88561416726752	57.3	72.8	573	589	NA	NA	NA	NA	NA	NA	NA	NA	NA	NA	NA	NA
26	pre_post_meal	1.90287944669676	1.8714432172631	68.5	69.6	689	937	NA	NA	NA	NA	NA	NA	NA	NA	NA	NA	NA	NA
27	pre_post_meal	2.06599189909064	1.49833872546687	67.2	73.1	354	1032	NA	NA	NA	NA	NA	NA	NA	NA	NA	NA	NA	NA
28	inter_rater	1.71566279635397	1.7486923570516	72.3	77.8	755	1014	NA	NA	NA	NA	NA	NA	NA	NA	NA	NA	NA	NA
29	inter_rater	2.10143572153026	1.97563304964565	65	71.2	995	528	NA	NA	NA	NA	NA	NA	NA	NA	NA	NA	NA	NA
30	pre_post_meal	1.98018926604129	2.02211194188978	72.4	70.6	596	565	NA	NA	NA	NA	NA	NA	NA	NA	NA	NA	NA	NA
31	pre_post_meal	1.88827509714064	1.98101257091803	67.9	64.2	756	647	NA	NA	NA	NA	NA	NA	NA	NA	NA	NA	NA	NA
32	pre_post_meal	1.57713273920783	1.91856449672795	74.5	67.8	754	687	NA	NA	NA	NA	NA	NA	NA	NA	NA	NA	NA	NA
33	pre_post_meal	2.04375630834388	2.11529544977763	74	67.4	647	818	NA	NA	NA	NA	NA	NA	NA	NA	NA	NA	NA	NA
34	intra_rater	1.96956024917433	2.16113702123345	77.4	76.9	776	406	NA	NA	NA	NA	NA	NA	NA	NA	NA	NA	NA	NA
35	inter_rater	2.07216841499614	1.86495992903766	64.6	65.6	498	534	NA	NA	NA	NA	NA	NA	NA	NA	NA	NA	NA	NA
36	intra_rater	2.45423620812318	2.08249087895097	71.4	77.6	523	842	NA	NA	NA	NA	NA	NA	NA	NA	NA	NA	NA	NA
37	intra_rater	1.6559409532864	1.8140850672937	84.6	82.8	794	637	NA	NA	NA	NA	NA	NA	NA	NA	NA	NA	NA	NA
38	pre_post_meal	1.56632209915824	1.74033556219691	82.5	77.6	1190	683	NA	NA	NA	NA	NA	NA	NA	NA	NA	NA	NA	NA
39	intra_rater	1.92559367430585	1.80522705189898	75.4	78.7	499	994	NA	NA	NA	NA	NA	NA	NA	NA	NA	NA	NA	NA
40	intra_rater	1.97405008534813	1.71242369753576	72.3	77.7	1027	822	NA	NA	NA	NA	NA	NA	NA	NA	NA	NA	NA	NA
41	inter_rater	1.91609291867485	1.79045182937199	72.1	76.2	805	775	NA	NA	NA	NA	NA	NA	NA	NA	NA	NA	NA	NA
42	pre_post_meal	1.65738816855414	1.70296500962467	78.7	69.4	688	616	NA	NA	NA	NA	NA	NA	NA	NA	NA	NA	NA	NA
43	pre_post_meal	1.93664226840697	1.82668644691754	69.7	70.2	494	683	NA	NA	NA	NA	NA	NA	NA	NA	NA	NA	NA	NA
44	pre_post_meal	2.04296239575017	1.69497054290569	69.5	77.4	740	720	NA	NA	NA	NA	NA	NA	NA	NA	NA	NA	NA	NA
45	intra_rater	1.80153445169832	1.66036029889812	75	72.8	887	974	NA	NA	NA	NA	NA	NA	NA	NA	NA	NA	NA	NA
46	pre_post_meal	1.85112828037198	1.72916476442947	78.8	72.9	633	749	NA	NA	NA	NA	NA	NA	NA	NA	NA	NA	NA	NA
47	intra_rater	1.81052497051656	1.91201415298053	73.1	71.4	622	705	NA	NA	NA	NA	NA	NA	NA	NA	NA	NA	NA	NA
48	inter_rater	1.83705125655935	2.1660634319012	76	70.2	817	511	NA	NA	NA	NA	NA	NA	NA	NA	NA	NA	NA	NA
49	intra_rater	1.81703190792125	1.61430378062763	80.7	83.1	1046	1070	NA	NA	NA	NA	NA	NA	NA	NA	NA	NA	NA	NA
50	intra_rater	2.14717728829089	1.99505473709718	63.7	67.1	744	919	NA	NA	NA	NA	NA	NA	NA	NA	NA	NA	NA	NA
51	pre_post_meal	2.08164646879048	1.62255673502294	70.4	77.6	400	713	NA	NA	NA	NA	NA	NA	NA	NA	NA	NA	NA	NA
52	inter_rater	1.79573710401021	2.02510611587292	76.5	71.3	649	744	NA	NA	NA	NA	NA	NA	NA	NA	NA	NA	NA	NA
53	intra_rater	1.79963370741097	1.76413368000116	77.8	81.7	770	892	NA	NA	NA	NA	NA	NA	NA	NA	NA	NA	NA	NA
54	inter_rater	1.98763710231202	1.85285421562291	78	82.4	474	490	NA	NA	NA	NA	NA	NA	NA	NA	NA	NA	NA	NA
55	inter_rater	1.82480481128797	1.91104665497405	81.8	82.8	744	809	NA	NA	NA	NA	NA	NA	NA	NA	NA	NA	NA	NA
56	inter_rater	2.21799795716925	2.20098378689475	64.1	77.7	681	474	NA	NA	NA	NA	NA	NA	NA	NA	NA	NA	NA	NA
57	intra_rater	2.0772767427708	1.77392917983465	70.2	80.3	668	785	NA	NA	NA	NA	NA	NA	NA	NA	NA	NA	NA	NA
58	inter_rater	2.04508642403348	1.942817421996	72.6	71.9	1067	396	NA	NA	NA	NA	NA	NA	NA	NA	NA	NA	NA	NA
59	intra_rater	2.19226597429374	1.77542091593381	77.8	75.1	528	804	NA	NA	NA	NA	NA	NA	NA	NA	NA	NA	NA	NA
60	intra_rater	2.23854712451441	2.02272122944717	73	72.4	510	529	NA	NA	NA	NA	NA	NA	NA	NA	NA	NA	NA	NA
61	intra_rater	1.95267719349509	2.07723179451097	71.6	68.5	1019	959	NA	NA	NA	NA	NA	NA	NA	NA	NA	NA	NA	NA
62	intra_rater	2.16456499339045	1.98375207778742	72.2	72.7	591	588	NA	NA	NA	NA	NA	NA	NA	NA	NA	NA	NA	NA
63	intra_rater	1.67919956357801	1.84343983944654	76.2	73.2	1390	551	NA	NA	NA	NA	NA	NA	NA	NA	NA	NA	NA	NA
64	intra_rater	2.05452842983107	1.56819619398153	72.6	79.4	666	706	NA	NA	NA	NA	NA	NA	NA	NA	NA	NA	NA	NA
65	intra_rater	2.04749694965272	1.83440902398717	68.2	66	820	827	NA	NA	NA	NA	NA	NA	NA	NA	NA	NA	NA	NA
66	pre_post_meal	1.85427296093263	1.91090251259789	75.4	69.3	647	821	NA	NA	NA	NA	NA	NA	NA	NA	NA	NA	NA	NA
67	intra_rater	2.01645282330213	1.8410754097039	71.8	67.4	636	643	NA	NA	NA	NA	NA	NA	NA	NA	NA	NA	NA	NA
68	inter_rater	2.02533136207086	1.76821646490764	72.5	73.2	421	698	NA	NA	NA	NA	NA	NA	NA	NA	NA	NA	NA	NA
69	pre_post_meal	1.66073009872169	1.76561475631433	76	75.3	828	554	NA	NA	NA	NA	NA	NA	NA	NA	NA	NA	NA	NA
70	pre_post_meal	2.38005683667154	1.81244638703544	61.8	71.1	399	445	NA	NA	NA	NA	NA	NA	NA	NA	NA	NA	NA	NA
71	inter_rater	1.96966490893172	1.66680020586323	65.6	72.1	746	1087	NA	NA	NA	NA	NA	NA	NA	NA	NA	NA	NA	NA
72	pre_post_meal	1.90810729838933	2.0788733691073	70.1	68.7	713	868	NA	NA	NA	NA	NA	NA	NA	NA	NA	NA	NA	NA
73	pre_post_meal	1.94679237790265	1.73200486502421	71.1	75.2	467	756	NA	NA	NA	NA	NA	NA	NA	NA	NA	NA	NA	NA
74	pre_post_meal	1.9498932315151	1.74596904999424	72.8	79.1	614	753	NA	NA	NA	NA	NA	NA	NA	NA	NA	NA	NA	NA
75	pre_post_meal	2.0652876088997	1.77540471583662	70	73.4	554	821	NA	NA	NA	NA	NA	NA	NA	NA	NA	NA	NA	NA
76	pre_post_meal	1.75648072948857	1.86987982505405	69.9	72.5	847	751	NA	NA	NA	NA	NA	NA	NA	NA	NA	NA	NA	NA
77	pre_post_meal	1.77834871452077	1.71098471012336	71.3	77.6	863	839	NA	NA	NA	NA	NA	NA	NA	NA	NA	NA	NA	NA
78	pre_post_meal	2.16152517207349	1.89920657143977	72	74.6	543	537	NA	NA	NA	NA	NA	NA	NA	NA	NA	NA	NA	NA
79	inter_rater	2.05049382146021	1.80357702809174	70.6	73	775	973	NA	NA	NA	NA	NA	NA	NA	NA	NA	NA	NA	NA
80	pre_post_meal	1.59273238121977	1.64801200557923	75.1	78.1	665	860	NA	NA	NA	NA	NA	NA	NA	NA	NA	NA	NA	NA
81	pre_post_meal	2.07394111451885	1.89940403822757	71.4	67.9	613	653	NA	NA	NA	NA	NA	NA	NA	NA	NA	NA	NA	NA
82	inter_rater	1.67542143998262	1.45723036253132	71.5	80.3	1124	1559	NA	NA	NA	NA	NA	NA	NA	NA	NA	NA	NA	NA
83	pre_post_meal	1.99177473297011	1.9711159240697	77.3	73	467	888	NA	NA	NA	NA	NA	NA	NA	NA	NA	NA	NA	NA
84	intra_rater	1.95285162463654	1.74364448539804	69.3	74.9	916	1336	NA	NA	NA	NA	NA	NA	NA	NA	NA	NA	NA	NA
85	inter_rater	1.63888451472274	1.28470481455985	73.8	80.6	778	1064	NA	NA	NA	NA	NA	NA	NA	NA	NA	NA	NA	NA
86	pre_post_meal	2.01517124147291	1.75142234199045	72.5	75	670	645	NA	NA	NA	NA	NA	NA	NA	NA	NA	NA	NA	NA
87	pre_post_meal	1.6768219117342	2.06491830261918	81.7	67.6	785	654	NA	NA	NA	NA	NA	NA	NA	NA	NA	NA	NA	NA
88	pre_post_meal	1.97114017922631	1.88530482270608	69	71.4	617	941	NA	NA	NA	NA	NA	NA	NA	NA	NA	NA	NA	NA
89	intra_rater	2.27829687114222	1.96247178281065	72.9	79.9	483	826	NA	NA	NA	NA	NA	NA	NA	NA	NA	NA	NA	NA
90	intra_rater	2.23492031379165	1.90950952600334	64.7	75.2	768	915	NA	NA	NA	NA	NA	NA	NA	NA	NA	NA	NA	NA
91	inter_rater	2.48433277841861	2.19276956346524	66.3	77.8	669	919	NA	NA	NA	NA	NA	NA	NA	NA	NA	NA	NA	NA
92	pre_post_meal	1.70275794739029	1.66164584194206	79.1	73.8	769	673	NA	NA	NA	NA	NA	NA	NA	NA	NA	NA	NA	NA
93	inter_rater	1.97699813793158	1.55918113432673	70.3	84.2	543	765	NA	NA	NA	NA	NA	NA	NA	NA	NA	NA	NA	NA
94	intra_rater	1.56792787542367	1.76934242935713	80.6	71.5	715	520	NA	NA	NA	NA	NA	NA	NA	NA	NA	NA	NA	NA
95	intra_rater	1.9890355379733	2.02783087649808	67	71.2	870	889	NA	NA	NA	NA	NA	NA	NA	NA	NA	NA	NA	NA
96	intra_rater	2.12417164571439	1.62731405961679	67	78.8	573	897	NA	NA	NA	NA	NA	NA	NA	NA	NA	NA	NA	NA
97	pre_post_meal	1.87016139606856	1.5228277334023	71.6	75	807	693	NA	NA	NA	NA	NA	NA	NA	NA	NA	NA	NA	NA
98	inter_rater	1.40869708629372	1.37365496952471	75.4	79.9	1210	1047	NA	NA	NA	NA	NA	NA	NA	NA	NA	NA	NA	NA
99	intra_rater	1.76058713322855	1.92992701879018	68.9	75.4	1002	977	NA	NA	NA	NA	NA	NA	NA	NA	NA	NA	NA	NA
100	inter_rater	1.60702067442361	1.50348836076777	81.6	80.4	813	1028	NA	NA	NA	NA	NA	NA	NA	NA	NA	NA	NA	NA
101	intra_rater	1.73924794867519	1.7100488834424	78.4	76.8	692	866	NA	NA	NA	NA	NA	NA	NA	NA	NA	NA	NA	NA
102	inter_rater	2.09571717101759	1.53961236413758	65.9	80.8	612	1139	NA	NA	NA	NA	NA	NA	NA	NA	NA	NA	NA	NA
103	pre_post_meal	1.78534703256797	2.0990746407997	76.9	73.6	972	992	NA	NA	NA	NA	NA	NA	NA	NA	NA	NA	NA	NA
104	intra_rater	2.23450169559174	1.87698917424381	66	66.6	670	900	NA	NA	NA	NA	NA	NA	NA	NA	NA	NA	NA	NA
105	pre_post_meal	1.86762716702842	2.08227915284217	73	70.4	657	577	NA	NA	NA	NA	NA	NA	NA	NA	NA	NA	NA	NA
106	inter_rater	1.77064674867616	1.62175876504448	74.6	76.4	596	995	NA	NA	NA	NA	NA	NA	NA	NA	NA	NA	NA	NA
107	intra_rater	2.29230498122551	1.82475323057376	67.3	78.2	531	557	NA	NA	NA	NA	NA	NA	NA	NA	NA	NA	NA	NA
108	intra_rater	1.80725689720313	1.98738621248685	75.8	75.8	688	606	NA	NA	NA	NA	NA	NA	NA	NA	NA	NA	NA	NA
109	intra_rater	2.45552696237865	2.29163346055636	69	69.6	396	676	NA	NA	NA	NA	NA	NA	NA	NA	NA	NA	NA	NA
110	inter_rater	2.3338543388677	1.94762959262238	75.3	75	682	702	NA	NA	NA	NA	NA	NA	NA	NA	NA	NA	NA	NA
111	inter_rater	1.60526957795373	1.79667157707767	79.6	74.1	543	887	NA	NA	NA	NA	NA	NA	NA	NA	NA	NA	NA	NA
112	intra_rater	1.75818649502663	1.40850068217929	78.1	85.2	842	750	NA	NA	NA	NA	NA	NA	NA	NA	NA	NA	NA	NA
113	intra_rater	1.94879809059258	2.02417007245085	78.1	76.4	558	523	NA	NA	NA	NA	NA	NA	NA	NA	NA	NA	NA	NA
114	intra_rater	1.85040848817609	2.03929901199882	77.6	74.4	788	689	NA	NA	NA	NA	NA	NA	NA	NA	NA	NA	NA	NA
115	intra_rater	2.26716994263452	1.63918197137295	70.4	83.9	853	1193	NA	NA	NA	NA	NA	NA	NA	NA	NA	NA	NA	NA
116	intra_rater	1.76926301528343	1.99366135144756	77	76.6	800	873	NA	NA	NA	NA	NA	NA	NA	NA	NA	NA	NA	NA
117	intra_rater	1.73774757108613	1.71132798230056	79.2	80.8	832	971	NA	NA	NA	NA	NA	NA	NA	NA	NA	NA	NA	NA
118	inter_rater	2.18462357857966	2.54299708536635	71.5	63.1	524	585	NA	NA	NA	NA	NA	NA	NA	NA	NA	NA	NA	NA
119	inter_rater	2.2230856337443	2.05176027279358	71.2	84.2	813	636	NA	NA	NA	NA	NA	NA	NA	NA	NA	NA	NA	NA
120	intra_rater	1.98711790803149	2.26280275965187	77.8	70.3	899	858	NA	NA	NA	NA	NA	NA	NA	NA	NA	NA	NA	NA
121	intra_rater	1.76002987440562	1.74687983866955	81.4	77.4	1142	952	NA	NA	NA	NA	NA	NA	NA	NA	NA	NA	NA	NA
122	intra_rater	2.19434527500671	1.87094302060616	71.5	67.5	547	842	NA	NA	NA	NA	NA	NA	NA	NA	NA	NA	NA	NA
123	inter_rater	1.88772578227648	2.11781512252135	73.4	67.1	549	675	NA	NA	NA	NA	NA	NA	NA	NA	NA	NA	NA	NA
124	inter_rater	1.81734186970918	1.92260796488529	74.9	80.5	636	750	NA	NA	NA	NA	NA	NA	NA	NA	NA	NA	NA	NA
125	inter_rater	1.82295470226411	2.08020257709099	77.9	69.6	1046	644	NA	NA	NA	NA	NA	NA	NA	NA	NA	NA	NA	NA
126	inter_rater	2.42841396797036	1.6758034163424	68.9	85	572	733	NA	NA	NA	NA	NA	NA	NA	NA	NA	NA	NA	NA
127	inter_rater	1.83729943887319	2.15420342093545	72.6	69.2	759	691	NA	NA	NA	NA	NA	NA	NA	NA	NA	NA	NA	NA
128	inter_rater	1.83234206859589	1.67212261507718	75	78.5	783	745	NA	NA	NA	NA	NA	NA	NA	NA	NA	NA	NA	NA
129	inter_rater	1.60269107163611	2.09539932378923	84.5	71.3	900	681	NA	NA	NA	NA	NA	NA	NA	NA	NA	NA	NA	NA
130	pre_post_meal	2.10976157464903	1.89515761541315	73.4	70.8	545	892	NA	NA	NA	NA	NA	NA	NA	NA	NA	NA	NA	NA
131	pre_post_meal	1.9195247222432	1.8754500029227	71.6	73.9	1012	960	NA	NA	NA	NA	NA	NA	NA	NA	NA	NA	NA	NA
132	pre_post_meal	2.12881579796995	1.96535979341704	68.6	70.6	754	1118	NA	NA	NA	NA	NA	NA	NA	NA	NA	NA	NA	NA
133	pre_post_meal	1.85835084386817	1.67164808175256	68.7	75.6	931	928	NA	NA	NA	NA	NA	NA	NA	NA	NA	NA	NA	NA
134	inter_rater	1.6368554923912	1.66842161915271	74.9	75.9	921	957	NA	NA	NA	NA	NA	NA	NA	NA	NA	NA	NA	NA
135	pre_post_meal	1.47505065497197	1.8959048050792	78.5	71.1	849	518	NA	NA	NA	NA	NA	NA	NA	NA	NA	NA	NA	NA
136	pre_post_meal	1.74082650946937	1.8141706577736	78.5	72.9	649	648	NA	NA	NA	NA	NA	NA	NA	NA	NA	NA	NA	NA
137	inter_rater	1.86384969233844	2.09751051932405	78.4	70.5	776	564	NA	NA	NA	NA	NA	NA	NA	NA	NA	NA	NA	NA
138	inter_rater	1.92149246735379	1.71889206750667	76.1	78.7	988	1013	NA	NA	NA	NA	NA	NA	NA	NA	NA	NA	NA	NA
139	intra_rater	2.46061393942789	1.99424374118955	77.9	78.8	432	1012	NA	NA	NA	NA	NA	NA	NA	NA	NA	NA	NA	NA
140	inter_rater	1.91088525980033	1.73497530151893	75.3	80.8	542	780	NA	NA	NA	NA	NA	NA	NA	NA	NA	NA	NA	NA
141	inter_rater	2.23927755075887	2.0272647820717	70.8	75.1	480	717	NA	NA	NA	NA	NA	NA	NA	NA	NA	NA	NA	NA
142	inter_rater	1.87138700300647	2.23525875251399	82.9	73.2	747	489	NA	NA	NA	NA	NA	NA	NA	NA	NA	NA	NA	NA
143	pre_post_meal	1.80463751250306	1.69617817593237	78.8	75.5	559	880	NA	NA	NA	NA	NA	NA	NA	NA	NA	NA	NA	NA
144	pre_post_meal	1.65887472238313	2.04619133970605	71.7	65.5	1067	741	NA	NA	NA	NA	NA	NA	NA	NA	NA	NA	NA	NA
145	pre_post_meal	2.20024123923073	1.81275969177881	70.3	71.7	689	905	NA	NA	NA	NA	NA	NA	NA	NA	NA	NA	NA	NA
146	pre_post_meal	1.70249138039233	2.17623952927762	78	69.9	1050	660	NA	NA	NA	NA	NA	NA	NA	NA	NA	NA	NA	NA
147	pre_post_meal	1.68661989690981	1.48299212163498	71.9	79.7	863	1277	NA	NA	NA	NA	NA	NA	NA	NA	NA	NA	NA	NA
148	pre_post_meal	1.84835837505166	1.7881674418019	69.2	72.5	772	1063	NA	NA	NA	NA	NA	NA	NA	NA	NA	NA	NA	NA
149	intra_rater_6measurements	1.84660773123546	1.90961363119182	75.6	79.3	539	572	1.76916216589251	1.58543983543116	1.61645552954671	2.06077367463117	77.8	74.8	72	74	662	934	919	772
150	intra_rater_6measurements	1.86390092629215	2.35707889977491	74	69.2	629	394	2.09507026964918	2.38857850375919	2.1909781171522	1.55528119275416	75.3	71.2	71.2	88.7	661	443	535	820
151	intra_rater_6measurements	1.58956247806037	2.28214666806893	79.3	63.3	1450	776	2.00061160618094	2.08490162195415	1.63063716916448	1.80148206174467	72.7	69.2	79.8	73	500	690	996	780
152	intra_rater_6measurements	1.99561001518035	2.11061739087773	70.4	66.6	673	620	2.1501117911348	2.01060832324852	2.24463468006934	1.79592978482497	67.2	69.2	70.2	76.4	644	585	807	640
153	intra_rater_6measurements	2.26941142750806	1.74105034399153	65.6	74.7	501	828	1.5850199324485	1.80166799820161	2.01100921036635	1.92715540240961	79	71	69	68.4	905	613	546	584
154	intra_rater_6measurements	1.52941940590984	1.7780965438628	77.4	77	809	1106	1.66600582100093	1.56060222498789	1.73528074745517	1.81877846531413	82.6	76	77.3	77.7	762	840	830	717
155	intra_rater_6measurements	1.85567505113934	1.30550950978682	71.5	85.1	787	992	2.13089279480246	1.37576582956415	2.34426183387107	1.99602372899432	62.1	77.9	62.8	71.9	535	639	412	672
156	intra_rater_6measurements	1.85502942872588	1.8115608487782	74.9	76.6	716	832	1.98536269628758	1.87753662629385	1.97496859445785	1.90613277976242	73.8	71.8	79.6	74.2	474	557	534	696
157	intra_rater_6measurements	1.63932527096592	1.91221107670182	81	73.6	1070	688	1.73820464402655	1.76232100487411	1.99511849284594	1.71690780183201	80.3	80.6	74.4	78.2	916	951	837	629
158	intra_rater_6measurements	1.43474767731491	1.94207305424113	79.4	73.7	1007	613	1.67625780179982	1.89517438117438	1.87808362723489	1.82947181156844	78.2	73.4	72.6	71.8	880	737	696	589
159	intra_rater_6measurements	2.03526040340179	1.54785882597163	69.5	75.3	601	1150	1.98895362137626	1.76716825094513	1.65071532594182	2.14137777908006	73.4	75.3	70.9	69.1	968	828	606	945
160	intra_rater_6measurements	1.79586918529471	1.8789729136306	75.4	73.8	720	619	1.69927006601987	1.88143483490067	2.16096698315907	1.874253031584	75.7	73.6	72.1	72.7	595	589	849	594
161	intra_rater_6measurements	2.12153932802225	1.94277005687545	64.8	72.8	607	719	1.81266102266184	1.87088616827681	2.1065694551714	1.79854116787293	71.8	72.2	67.4	72.9	825	537	938	720
162	intra_rater_6measurements	2.0685472296922	2.19305564168169	72.8	70.2	632	417	1.94370291784157	1.93003084777034	2.11931191015645	2.29798724983389	73	71.8	71.9	66.6	522	584	670	458
163	intra_rater_6measurements	1.49630379976388	1.94094538196009	75.9	70.5	865	759	2.13194197593567	2.0340638798643	2.30878199889124	2.10891362481278	67.8	73.8	61	67.8	637	493	578	453
164	intra_rater_6measurements	1.90139961470214	2.18312823412194	75.9	69	629	475	2.15560115856754	2.11253512601621	2.42410626542769	1.96562622298336	66.8	71.2	67.2	74.9	626	433	491	469
165	intra_rater_6measurements	1.81618731878348	2.07564599901637	78.6	70.9	1085	896	1.60999307824233	2.02164304543927	1.67116323024263	1.86621825590239	79.6	73	78.6	72.7	974	436	632	525
166	intra_rater_6measurements	1.77445976393666	1.67546287038513	80	74.4	876	944	1.6917894042621	1.75725875120833	1.63467207419099	1.43794153947515	79.4	75.7	71.2	79.3	650	963	801	996
167	intra_rater_6measurements	1.88522106985763	1.76441122867174	76.6	77.6	782	1035	1.89794636945687	1.83901963629275	1.58454019960742	1.66901599388785	77.6	74.9	78	76.2	417	724	994	720
168	intra_rater_6measurements	2.08884092118124	1.86190115881722	71	72.5	890	665	1.36861331524218	1.56507483692028	1.56329913206218	1.44243146337036	76.8	76.8	75.5	77.5	1022	769	974	1298
169	intra_rater_6measurements	1.49183033741857	1.89212815265967	80.4	70.2	878	799	1.72781307993283	1.64506621335403	1.58223622626985	1.55345748789026	73.7	75.9	76.9	72.3	711	688	1001	709
170	pre_post_cigarette	2.06077367463117	1.45076050848383	74	76.4	772	732	NA	NA	NA	NA	NA	NA	NA	NA	NA	NA	NA	NA
171	pre_post_cigarette	1.55528119275416	2.51443767615405	88.7	73.5	820	288	NA	NA	NA	NA	NA	NA	NA	NA	NA	NA	NA	NA
172	pre_post_cigarette	1.80148206174467	2.11955863751873	73	65.2	780	532	NA	NA	NA	NA	NA	NA	NA	NA	NA	NA	NA	NA
173	pre_post_cigarette	1.79592978482497	2.16412679642978	76.4	63.2	640	495	NA	NA	NA	NA	NA	NA	NA	NA	NA	NA	NA	NA
174	pre_post_cigarette	1.92715540240961	1.88388337378464	68.4	70.3	584	683	NA	NA	NA	NA	NA	NA	NA	NA	NA	NA	NA	NA
175	pre_post_cigarette	1.81877846531413	1.79938212573825	77.7	76.2	717	815	NA	NA	NA	NA	NA	NA	NA	NA	NA	NA	NA	NA
176	pre_post_cigarette	1.99602372899432	1.8517381835407	71.9	66.2	672	576	NA	NA	NA	NA	NA	NA	NA	NA	NA	NA	NA	NA
177	pre_post_cigarette	1.90613277976242	2.01336315645027	74.2	63.2	696	428	NA	NA	NA	NA	NA	NA	NA	NA	NA	NA	NA	NA
178	pre_post_cigarette	1.71690780183201	2.06670362353777	78.2	73.3	629	866	NA	NA	NA	NA	NA	NA	NA	NA	NA	NA	NA	NA
179	pre_post_cigarette	1.82947181156844	1.76734600390272	71.8	78.5	589	1155	NA	NA	NA	NA	NA	NA	NA	NA	NA	NA	NA	NA
180	pre_post_cigarette	2.14137777908006	1.73514075964271	69.1	71.7	945	699	NA	NA	NA	NA	NA	NA	NA	NA	NA	NA	NA	NA
181	pre_post_cigarette	1.874253031584	1.93734253379827	72.7	68.8	594	842	NA	NA	NA	NA	NA	NA	NA	NA	NA	NA	NA	NA
182	pre_post_cigarette	1.79854116787293	1.9918310449761	72.9	70.7	720	655	NA	NA	NA	NA	NA	NA	NA	NA	NA	NA	NA	NA
183	pre_post_cigarette	2.29798724983389	2.02771661042039	66.6	73.4	458	697	NA	NA	NA	NA	NA	NA	NA	NA	NA	NA	NA	NA
184	pre_post_cigarette	2.10891362481278	2.0895438239787	67.8	67.5	453	649	NA	NA	NA	NA	NA	NA	NA	NA	NA	NA	NA	NA
185	pre_post_cigarette	1.96562622298336	1.80726616139851	74.9	72.4	469	870	NA	NA	NA	NA	NA	NA	NA	NA	NA	NA	NA	NA
186	pre_post_cigarette	1.86621825590239	2.14278745800799	72.7	69.2	525	567	NA	NA	NA	NA	NA	NA	NA	NA	NA	NA	NA	NA
187	pre_post_cigarette	1.43794153947515	1.68720900007245	79.3	72.9	996	860	NA	NA	NA	NA	NA	NA	NA	NA	NA	NA	NA	NA
188	pre_post_cigarette	1.66901599388785	1.34925646365773	76.2	81.4	720	1343	NA	NA	NA	NA	NA	NA	NA	NA	NA	NA	NA	NA
189	pre_post_cigarette	1.44243146337036	1.42659076248459	77.5	78.4	1298	713	NA	NA	NA	NA	NA	NA	NA	NA	NA	NA	NA	NA
190	pre_post_cigarette	1.55345748789026	1.71230957278016	72.3	75.2	709	873	NA	NA	NA	NA	NA	NA	NA	NA	NA	NA	NA	NA
